# Supplementary material for: Adjusting Some Properties of Poly(methacrylic acid) (Nano)Composite Hydrogels by Means of Silicon-Containing Inorganic Fillers
Source: Int J Mol Sci. 2022 Sep 7;23(18):10320. doi: 10.3390/ijms231810320 (PMC9499409; doi:10.3390/ijms231810320)
Supplement: Supplementary file 1 [file ijms-23-10320-s001.zip]

Archive with 1 entries (1 files):
- ijms-1881855-Supplementary.pdf
